# Supplementary material for: Tea Polyphenol Protects the Immune Barrier and Inhibits TLR2/NF-κB/MLCK Signal Activation to Prevent Inflammatory Injury in the Intestines of Common Carp (Cyprinus carpio L.)
Source: Animals (Basel). 2025 Jan 30;15(3):387. doi: 10.3390/ani15030387 (PMC11815732; doi:10.3390/ani15030387)
Supplement: Supplementary file 1 [file animals-15-00387-s001.zip]

Archive with 1 entries (1 files):
- animals-3397587-supplementary.pdf
